# Supplementary material for: Transcriptional firing represses bactericidal activity in cystic fibrosis airway neutrophils
Source: Cell Rep Med. 2021 Apr 8;2(4):100239. doi: 10.1016/j.xcrm.2021.100239 (PMC8080108; doi:10.1016/j.xcrm.2021.100239)
Supplement: Table S2. Summary of changes observed in granule protein transcripts, related to Figure 2 [file mmc2.xlsx]

## Sheet: Sheet1
Secretory vesicles
Upregulated	Downregulated
Coiled-coil domain-containing protein 68	Vimentin
Galectin-3	ABri/ADan amyloid peptide
Hypoxia up-regulated protein 1	GEM-interacting protein
NADH dehydrogenase iron-sulfur protein 5	Leu-rich repeat ser/thr-protein kinase 2
Beta-actin-like protein 2	Engulfment and cell motility protein 1
AIR carboxylase	Monocyte differentiation antigen CD14
Granzyme A-activated DNase	Eosinophil peroxidase
Tubulin gamma-1 chain	Cystatin-A
Alpha-enolase	Protein S100-A9
14-3-3 protein epsilon	Allograft inflammatory factor 1
Hydrophobic protein HSF-28	Sortilin-related receptor
Prohibitin	Matrix metalloproteinase-25
NADH dehydrogenase 1𝛼 subcomplex sub 8	IgG-Fc fragment rec transporter 𝛼-chain
Cytosolic thyroid hormone-binding protein	Fc-gamma RIII-beta
Dolichyl-diphosphooligosaccharide--protein glycosyltransferase subunit STT3A	Ser/thr-protein phosphatase 2A 55 kDa regulatory subunit B 𝛽
Cytochrome c	RAS guanyl-releasing protein 2
49 kDa TATA box-binding protein-interacting protein	1-phosphatidylinositol-4,5-bisphosphate phosphodiesterase 𝛽-2
Immediate early response 3-interacting protein 1	Toll-like receptor 8
Probable saccharopine dehydrogenase	Protein S100-A8
48 kDa TATA box-binding protein-interacting protein	Arf-GAP with coiled-coil, ANK repeat and PH domain-containing protein 1
Small ubiquitin-related modifier 3	Sialic acid-binding Ig-like lectin 9
Eukaryotic translation elongation factor 1 𝜀-1	Tubulin alpha-1A chain
Phenylalanyl-tRNA synthetase 𝛼 chain
Aflatoxin B1 aldehyde reductase member 2
Stomatin-like protein 2
Transmembrane protein 14C
14-3-3 protein 𝛾
Aspartyl-tRNA synthetase, cytoplasmic
13 kDa differentiation-associated protein
Small nuclear ribonucleoprotein F
Eukaryotic translation initiation factor 3 sub E
Uracil-DNA glycosylase
Nucleolin
SPRY domain-containing protein 4
Coatomer subunit 𝛾-2
Aldehyde dehydrogenase 10
Mesenchymal stem cell protein DSCD75
UMP-CMP kinase 1 isoform a
Cytochrome c oxidase polypeptide VIc
DNA primase 58 kDa subunit
ATP synthase protein 8
Adenosylhomocysteinase
UPF0451 protein C17orf61
L-lactate dehydrogenase B chain
annexin IV
Coiled-coil domain-containing protein 56
Phospholipid scramblase 1
Cytosolic malate dehydrogenase
Guanine nucleotide-binding prot sub 𝛽-2-like 1
CDGSH iron sulfur domain-containing protein 1
Placental ribonuclease inhibitor
Small nuclear ribonucleoprotein E
Reactive oxygen species modulator 1
Actin, cytoplasmic 2
Protein DJ-1
Nef-binding protein 1
NADH-ubiquinone oxidoreductase chain 3
NADH dehydrogenase 1𝛼 subcomplex sub 5
Eukaryotic translation initiation factor 3 sub M
17-beta-hydroxysteroid dehydrogenase 4
NADH dehydrogenase 1 𝛼 subcomplex sub 4
Eukaryotic translation initiation factor 3 sub A
Clathrin interactor 1
Signal recognition particle 9 kDa protein
Ficolin-rich granules
Upregulated	Downregulated
Desmoplakin	CD85 antigen-like family member D
Suprabasin isoform 1 precursor	Apoptotic protease-activating factor 1
Peroxiredoxin-4	Semaphorin-4A
Phosphoribosylaminoimidazole-succinocarboxamide synthase	Serine/threonine-protein phosphatase 6 regulatory ankyrin repeat sub B
26S proteasome non-ATPase regulatory sub 14	Neutrophil cytosol factor 1B
Ectonucl. pyrophosphatase/phosphodiesterase 4	Cathepsin S
Inosine phosphorylase	Vascular non-inflammatory molecule 2
Phenylalanine--tRNA ligase 𝛽 chain	Integrin 𝛽-2
Heat shock 84 kDa	Hemoglobin subunit 𝛼
Proteasome subunit beta type-5	Neutrophil cytosol factor 4
L antigen family member 3	Arachidonate 5-lipoxygenase
Cytosolic thyroid hormone-binding protein	Heat shock 70 kDa protein 6
26S protease regulatory sub 7	Protein-arginine deiminase type-4
T-complex protein 1 sub 𝛿	Catalase
T-complex protein 1 sub 𝛾	Bridging integrator 2
RAN, member RAS oncogene family, isof CRA_c	Carabin
T-complex protein 1 subunit 𝜁	Ficolin-1
Glutathione S-transferase P	Hexokinase-3
Integrin 𝛽	C3b/C4b receptor
Cullin-associated, neddylation-dissociated prot 1	Fibrinogen-like protein 2
Alkyldihydroxyacetonephosphate synthase	LAMA-like protein 1
Adenine phosphoribosyltransferase
Inosine-5'-monophosphate dehydrogenase 2
Small nuclear ribonucleoprotein Sm D1
Cystatin-B
Cyclophilin A
Nucleoside diphosphate kinase
Translin
Proteasome sub 𝛽 type-2
Phosphodeoxyriboaldolase
T-complex protein 1 sub 𝛽
Fructose-bisphosphate aldolase
26S proteasome non-ATPase regulatory sub 11
Euk translation initiation factor 3, sub E i. p.
T-complex protein 1 sub 𝜀
Cathepsin H
Elongation factor 2
Phosphatidylethanolamine-binding protein 1
26S protease regulatory sub 6A
ADP-ribosylation factor-like protein 8B
26S proteasome non-ATPase regulatory sub 2
26S proteasome non-ATPase regulatory sub 3
ADP-ribosylation factor 4
CCAAT-binding transcription factor I sub A
Transmembrane protein 50B
Heat shock 70 kDa protein 8
ATP-dependent DNA helicase 2 sub 1
Cyclophilin E
ATPase family AAA domain-containing prot 3B
Dynein light chain 1, cytoplasmic
Cathepsin D
Adapter-related protein complex 2 𝛽sub
proteasome 26S non-ATPase sub 8
Proteasome sub 𝛼 type-6
Proteasome sub 𝛽 type-6
Calcium-activated neutral proteinase 1
Glucose-6-phosphate isomerase
Macropain 𝜁 chain
Tertiary granules
Upregulated	Downregulated
ATPase H(+)-transporting lysosomal prot 2	Neurobeachin-like protein 2
Cytoplasmic FMR1-interacting protein 1	Glucose transporter type 3, brain
TRPM2 protein	Hemoglobin subunit beta
Cytosolic NADP-isocitrate dehydrogenase	Beta-thromboglobulin
Secondary granules
Upregulated	Downregulated
Urokinase-type plasminogen activator	Chitinase-1
Catenin gamma	Kaliocin-1
C-type lectin domain family 5 member A	Lactoferrin
Neutrophil gelatinase-associated lipocalin	Truncated lactoferrin
C3a anaphylatoxin chemotactic receptor	Fructose transporter
Sulfhydryl oxidase 1	ATPase class I type 8B member 4
G-protein coupled receptor 84	ANO6 protein
Malectin	ADP-ribosyl cyclase 2
Fatty acid transport protein 2	C-type lectin domain family 4 member D
Membrane-associated progesterone receptor component 1	Cathelicidin antimicrobial peptide precursor
Protein tyrosine phosphatase, receptor type, B isoform a	Protein tyrosine phosphatase, non-receptor type 6
Pentaxin-related protein PTX3	Choline transporter-like protein 2
Erythrocyte band 7 integral membrane protein	Leukocyte-associated immunoglobulin-like receptor 1
Vesicle-associated membrane protein 8	EF-hand Ca-binding domain 4B isoform a
Interleukin enhancer-binding factor 2	Cysteine-rich secretory protein 3
CD59 antigen, complement regulatory protein	Myeloid cell surface antigen CD33
𝛾-glutamyl hydrolase	CD11 antigen-like family member A
Antileukoproteinase	C-type lectin domain family 12 member A
Nitrilase homolog 2	CD20 antigen-like protein
Pyridoxal kinase	Ras-related protein Rab-37
Small nuclear ribonucleoprotein Sm D2	Folate receptor 3
C-type lectin domain family 8 member A	Peptidoglycan recognition protein 1
	Hydrogen voltage-gated channel 1
Primary granules
Upregulated	Downregulated
Microsomal glutathione S-transferase 1	Lymphoid-restricted membrane protein
FYN-related kinase	Eosinophil-derived neurotoxin
Carcinoembryonic Ag-related cell adhesion 6	Bactericidal permeability-increasing prot
Complement C3 (Fragment)	Cathepsin G
Annexin A2	Neutrophil elastase
Synaptic vesicle membrane prot VAT-1 homolog	Protein unc-13 homolog D
Alpha-L-fucosidase I	Glioma pathogenesis-related protein 1
Glycogen phosphorylase, brain form	Ribonuclease T2
T-complex protein 1 subunit beta	Eosinophil cationic protein
Hepatocellular carcinoma-associated prot TB6	PCD-associated speck-like prot with CARD
Protease serine 2 preproprotein	Protein-arginine deiminase type-2
Magnesium transporter protein 1	Myeloperoxidase
𝛼-L-fucoside fucohydrolase 2	Synaptogyrin-1
Cellular repressor of E1A-stimulated genes 1	Grancalcin
Dolichyl-diphosphooligosaccharide--protein glycosyltransferase 48 kDa sub	Calcineurin-like phosphoesterase domain-containing protein 1
𝛼-1-antichymotrypsin	Adenosine deaminase CECR1
T-complex protein 1 sub 𝜃	Arginase-1
PA2G4 protein	1,4-𝛽-N-acetylmuramidase C
Inosine-5'-monophosphate dehydrogenase	Myeloid cell nuclear differentiation antigen
NADH dehydrogenase [ubiquinone] 1 sub C2
𝛽-hexosaminidase 𝛼 chain
Beta-1,4-galactosyltransferase 1
Sorting and assembly machinery comp 50 hom.
1-acylglycerophosphocholine O-acyltransferase
26S proteasome non-ATPase regulatory sub 1
FAS-associated factor 2
Prostaglandin E synthase 2
Aspartylglucosaminidase
1-Cys peroxiredoxin
Serpin B3
CD63 antigen
Cerebroside sulfate activator protein
Surfeit locus protein 4
